# Supplementary material for: E6/E7 Functional Differences among Two Natural Human Papillomavirus 18 Variants in Human Keratinocytes
Source: Viruses. 2021 Jun 10;13(6):1114. doi: 10.3390/v13061114 (PMC8228617; doi:10.3390/v13061114)
Supplement: Supplementary file 1 [file viruses-13-01114-s001.zip]

Archive with 9 entries (9 files):
- FigureS1A_600dpi.tif
- FigureS2_600dpi.tif
- revised-Nunes et al.-supplementary tables.pdf
- Video S1PHK_video1.mp4
- Video S2 PHK_video2.mp4
- Video S3 PHK18A1_video1.mp4
- Video S4 PHK18A1_video2.mp4
- Video S5 PHK18B1_video1.mp4
- Video S6 PHK18B1_video2.mp4
